# Supplementary material for: Quantitative and Qualitative Aspects of Composite Action of Concrete and Dispersion-Reinforcing Fiber
Source: Polymers (Basel). 2022 Feb 11;14(4):682. doi: 10.3390/polym14040682 (PMC8876351; doi:10.3390/polym14040682)
Supplement: Supplementary file 1 [file polymers-14-00682-s001.zip]

Archive with 1 entries (1 files):
- polymers-1567425-supplementary.pdf
